# Supplementary material for: Can securities supervision reduce corporate tax avoidance?
Source: PLoS One. 2022 Jul 21;17(7):e0270883. doi: 10.1371/journal.pone.0270883 (PMC9302746; doi:10.1371/journal.pone.0270883)
Supplement: S1 Script — (DO) [file pone.0270883.s002.do]

use plos_data,clear
*note that the variable t_p is taxfirm*post*

tab year tax_inquiry   //table1
*Table 3 Descriptive statistics of the main variables*
tabstat  btd ts cetr etr  tax_inquiry Inquiry_question Inquiry_num verify revise  size roi mb lev ppe invent intang age soe  shrcr1  boardsize iboard if t_p!=.,s(n mean sd p25 p50 p75) c(s) f(%10.3f)

*Table 4 likelihood of receiving tax-related comment letter*
set more off
xi: logit tax_inquiry btd size roi mb lev ppe invent intang age soe  shrcr1  boardsize iboard  i.indcode i.year 
est sto m1
xi: logit tax_inquiry ts size roi mb lev ppe invent intang age soe  shrcr1  boardsize iboard  i.indcode i.year 
est sto m2
esttab m1 m2,pr2 nogap compress star(* 0.1 ** 0.05 *** 0.01) b(3) drop(_I*)


*Table 5 the effect of tax-related comment letter on reducing tax avoidance behavior*
set more off
xi:areg btd t_p size roi mb lev ppe invent intang age soe  shrcr1  boardsize iboard  i.indcode i.year, abs(id)
est sto m1
xi:areg ts t_p size roi mb lev ppe invent intang age soe  shrcr1  boardsize iboard  i.indcode i.year, abs(id)
est sto m2
esttab m1 m2,ar2 nogap compress star(* 0.1 ** 0.05 *** 0.01) b(3) drop(_I*)

*Table 6 dynamic effect*
set more off
xi:areg btd pre_3 pre_2 pre_1 current post_1 post_2 post_3 post_4 size roi mb lev ppe invent intang age soe  shrcr1  boardsize iboard  i.indcode i.year if t_p!=., abs(id)
est sto m3
xi:areg ts pre_3 pre_2 pre_1 current post_1 post_2 post_3 post_4 size roi mb lev ppe invent intang age soe  shrcr1  boardsize iboard  i.indcode i.year if t_p!=., abs(id)
est sto m4
esttab m3 m4,ar2 nogap compress star(* 0.1 ** 0.05 *** 0.01) b(3) drop(_I*)

coefplot m3,keep(pre_3 pre_2 pre_1 current post_1 post_2 post_3 post_4) xline(4,lp(dash)) vertical level(90) yline(0) scheme(s1mono) recast(connect) ytitle("BTD")
gr save dynamic1.gph,replace
coefplot m4,keep(pre_3 pre_2 pre_1 current post_1 post_2 post_3 post_4) xline(4,lp(dash)) vertical level(90) yline(0) scheme(s1mono) recast(connect) ytitle("TS")
gr save dynamic2.gph,replace
gr combine  dynamic1.gph  dynamic2.gph
gr save figur2.gph,replace     //figure2


*PSM*
psmatch2 taxfirm size roi mb lev ppe invent intang age soe  shrcr1  boardsize iboard ,ne(1) cal(0.01)  ate 
ttable2 size roi mb lev ppe invent intang age soe  shrcr1  boardsize iboard if _weight!=.,by(taxfirm)    //Table 7 Covariate Balance of PSM sample

twoway (kdensity _ps if _treat==1,legend( label (1 "tax-related"))) (kdensity _ps if _treat==0,lp(dash) legend( label (2 "non tax-related"))),xtitle("pscore") title("before matching") scheme (s1mono)
gr save fig1.gph,replace
twoway (kdensity _ps if (_treat==1),legend( label (1 "tax-related"))) (kdensity _ps if (_treat==0 & _wei!=.),lp(dash) legend( label (2 "non tax-related"))),xtitle("pscore") title("after matching")scheme (s1mono)
gr save fig2.gph,replace
gr  combine fig1.gph fig2.gph,ycommon    //Figure 3 kdensity pscore of sample before and after PSM
psgraph   //Figure 4 Matching result diagram

*Table 8*
set more off
xi:areg btd t_p size roi mb lev ppe invent intang age soe  shrcr1  boardsize iboard  i.indcode i.year if _w!=.,abs(id)
est sto m1
xi:areg ts t_p size roi mb lev ppe invent intang age soe  shrcr1  boardsize iboard  i.indcode i.year if _w!=.,abs(id)
est sto m2
esttab m1 m2,pr2 nogap compress star(* 0.1 ** 0.05 *** 0.01) b(3) drop(_I*)   //table 8


*table 9 ETR CETR*
set more off
xi:reg etr t_p size roi mb lev ppe invent intang age soe  shrcr1  boardsize iboard  i.indcode i.year, cluster(id)
est sto m1
xi:reg cetr t_p size roi mb lev ppe invent intang age soe  shrcr1  boardsize iboard  i.indcode i.year, cluster(id)
est sto m2
esttab m1 m2,ar2 nogap compress star(* 0.1 ** 0.05 *** 0.01) b(3) drop(_I*)

*Table 10 Controls the impact of tax policy impacts*
set more off
tab year,g(y)
tab indcode,g(i)
tab province,g(p)

set more off
forvalue i=1/5{
forvalue j=1/65{
g y`i'_i`j'=y`i'*i`j'
}
}
*
set more off
forvalue i=1/5{
forvalue h=1/31{
g y`i'_p`h'=y`i'*p`h'
}
}
set more off
xi:areg btd t_p size roi mb lev ppe invent intang age soe  shrcr1  boardsize iboard y1_i1-y5_i65 i.indcode i.year, abs(id)
est sto m1
xi:areg ts t_p size roi mb lev ppe invent intang age soe  shrcr1  boardsize iboard y1_i1-y5_i65 i.indcode i.year, abs(id)
est sto m2
esttab m1 m2,ar2 nogap compress star(* 0.1 ** 0.05 *** 0.01) b(3) keep(t_p size roi mb lev ppe invent intang age soe  shrcr1  boardsize iboard )
*outreg2 [m1 m2] using r2,word replace dec(3) adj tstat keep(t_p size roi mb lev ppe invent intang age soe  shrcr1  boardsize iboard) addtext(firm,yes,year,yes,ind,yes,province*year,yes,industry*year,yes)


*Table 11 The impact of tax-related comment letter text information*
set more off
xi:areg btd Inquiry_question size roi mb lev ppe invent intang age soe  shrcr1  boardsize iboard  i.indcode i.year if tax_inquiry1==1,abs(id)
est sto m7
xi:areg btd Inquiry_num size roi mb lev ppe invent intang age  soe shrcr1  boardsize iboard   i.indcode  i.year if tax_inquiry1==1,abs(id)
est sto m8
xi:reg ts Inquiry_question size roi mb lev ppe invent intang age soe  shrcr1  boardsize iboard  i.indcode i.year if tax_inquiry1==1,cluster(id)
est sto m9
xi:areg ts Inquiry_num size roi mb lev ppe invent intang age  soe shrcr1  boardsize iboard  i.indcode   i.year if tax_inquiry1==1,abs(id)
est sto m10
esttab m7 m8 m9 m10,pr2 nogap compress star(* 0.1 ** 0.05 *** 0.01) b(3) drop(_I*)


*Table 12 Impact of revising accounting information*
set more off
xi:reg btd revise size roi mb lev ppe invent intang age shrcr1  boardsize iboard i.indcode i.year  if tax_inquiry==1
est sto m1
xi:areg ts revise size roi mb lev ppe invent intang age shrcr1  boardsize iboard i.indcode i.year  if tax_inquiry==1,abs(id)
est sto m2
esttab m1 m2,ar2 nogap compress star(* 0.1 ** 0.05 *** 0.01) b(3) drop(_I*)

*Table 13 impact of tax related inquiry letters on tax avoidance behavior of enterprises with different ownership*
set more off
xi:areg btd t_p size roi mb lev ppe invent intang age  shrcr1  boardsize iboard  i.indcode i.year if soe==1, abs(id)
est sto m1
xi:areg btd t_p size roi mb lev ppe invent intang age shrcr1  boardsize iboard  i.indcode i.year if soe==0, abs(id)
est sto m2
xi:areg ts t_p size roi mb lev ppe invent intang age  shrcr1  boardsize iboard  i.indcode i.year if soe==1, abs(id)
est sto m3
xi:areg ts t_p size roi mb lev ppe invent intang age  shrcr1  boardsize iboard  i.indcode i.year if soe==0, abs(id)
est sto m4
esttab m1 m2 m3 m4,ar2 nogap compress star(* 0.1 ** 0.05 *** 0.01) b(3) drop(_I*)


*Table 14 Impact of political connections*
set more off
xi:areg btd t_p size roi mb lev ppe invent intang age shrcr1  boardsize iboard  i.indcode i.year if soe==0 & political==1, abs(id)
est sto m1
xi:areg btd t_p size roi mb lev ppe invent intang age shrcr1  boardsize iboard  i.indcode i.year if soe==0 & political==0, abs(id)
est sto m2
xi:areg ts t_p size roi mb lev ppe invent intang age  shrcr1  boardsize iboard  i.indcode i.year if soe==0 & political==1, abs(id)
est sto m3
xi:areg ts t_p size roi mb lev ppe invent intang age  shrcr1  boardsize iboard  i.indcode i.year if soe==0 & political==0, abs(id)
est sto m4
esttab m1 m2 m3 m4,ar2 nogap compress star(* 0.1 ** 0.05 *** 0.01) b(3) drop(_I*)
